# Supplementary material for: LDHA Desuccinylase Sirtuin 5 as A Novel Cancer Metastatic Stimulator in Aggressive Prostate Cancer
Source: Genomics Proteomics Bioinformatics. 2022 Mar 9;21(1):177–89. doi: 10.1016/j.gpb.2022.02.004 (PMC10372916; doi:10.1016/j.gpb.2022.02.004)
Supplement: Supplementary Table S2 [file mmc3.xlsx]

## Sheet: Table S2
Table S2. Identified protein and succinylated peptide list
Protein ID	Protein name	Gene name	Modified sequence	Position in protein	Charge	Mass error [ppm]	Log2 (Normalized Ratio H/L)
P12235	ADP/ATP translocase 1	SLC25A4	_DFLAGGVAAAVSK(su)TAVAPIER_	23	3	0.31148	-0.190993
P12235	ADP/ATP translocase 1	SLC25A4	_AFFK(su)GAWSNVLR_	272	2	0.11207	0.565545
C9JG87	39S ribosomal protein L39, mitochondrial	MRPL39	_HVGK(su)TDPGTVFVMNK_	72	3	-0.55296	-
Q02878	60S ribosomal protein L6	RPL6	_HLTDAYFK(su)K_	218	2	0.42205	0.464789
P62826	GTP-binding nuclear protein Ran	RAN	_LVLVGDGGTGK(su)TTFVK_	23	2	-0.026944	1.17952
J3QS39	Ubiquitin-60S ribosomal protein L40	UBB	_IQDK(su)EGIPPDQQR_	33	2	0.35495	0.864771
J3QS39	Ubiquitin-60S ribosomal protein L40	UBB	_TITLEVEPSDTIENVK(su)AK_	27	2	0.054463	1.03825
J3QS39	Ubiquitin-60S ribosomal protein L40	UBB	_LIFAGK(su)QLEDGR_	48	2	-0.34064	1.41856
J3QS39	Ubiquitin-60S ribosomal protein L40	UBB	_TLSDYNIQK(su)ESTLHLVLR_	63	3	-0.21378	1.52667
P07900	Heat shock protein HSP 90-alpha	HSP90AA1	_YIDQEELNK(su)TKPIWTR_	292	3	0.14645	-0.0358063
P07900	Heat shock protein HSP 90-alpha	HSP90AA1	_EMLQQSK(su)ILK_	407	2	0.35331	0.221997
P07900	Heat shock protein HSP 90-alpha	HSP90AA1	_NNIK(su)LYVR_	362	2	-0.12681	0.529747
P07900	Heat shock protein HSP 90-alpha	HSP90AA1	_YESLTDPSK(su)LDSGK_	69	2	0.011573	0.918075
P07900	Heat shock protein HSP 90-alpha	HSP90AA1	_EFEGK(su)TLVSVTK_	539	2	-0.11028	1.22958
P07900	Heat shock protein HSP 90-alpha	HSP90AA1	_GTK(su)VILHLK_	185	2	-0.54747	1.24696
Q5JP53	Tubulin beta chain	TUBB	_MSMK(su)EVDEQMLNVQNK_	306	3	-0.24547	1.45759
Q5JP53	Tubulin beta chain	TUBB	_K(su)LAVNMVPFPR_	234	2	0.03479	1.66565
P22626	Heterogeneous nuclear ribonucleoproteins A2/B1	HNRNPA2B1	_GFGFVTFDDHDPVDK(su)IVLQK_	168	3	0.048349	0.985045
C9JZ20	Prohibitin	PHB	_VLPSITTEILK(su)SVVAR_	128	2	0.62084	1.04516
P16989	Y-box-binding protein 3	YBX3	_VLATK(su)VLGTVK_	90	2	0.14659	0.268331
P27797	Calreticulin	CALR	_NVLINK(su)DIR_	159	2	-0.096253	1.64266
P16403	Histone H1.2	HIST1H1C	_K(su)ALAAAGYDVEK_	64	2	-0.50456	1.38753
P16403	Histone H1.2	HIST1H1C	_SLVSK(su)GTLVQTK_	90	2	0.10425	1.52609
P16403	Histone H1.2	HIST1H1C	_GTLVQTK(su)GTGASGSFK_	97	2	-0.23724	1.54223
Q07021	Complement component 1 Q subcomponent-binding protein, mitochondrial	C1QBP	_AFVDFLSDEIK(su)EER_	91	2	-0.18424	1.05133
Q5S007	Leucine-rich repeat serine/threonine-protein kinase 2	LRRK2	_TIINESLNFK(su)IR_	1512	3	0.043906	-
P31946	14-3-3 protein beta/alpha	YWHAB	_NLLSVAYK(su)NVVGAR_	51	2	-0.23843	1.45065
P62805	Histone H4	HIST1H4A	_DNIQGITK(su)PAIR_	32	2	0.58448	1.09618
P62805	Histone H4	HIST1H4A	_K(su)TVTAMDVVYALK_	80	2	0.01948	1.18849
P62805	Histone H4	HIST1H4A	_GVLK(su)VFLENVIR_	60	2	0.063674	1.26208
P62805	Histone H4	HIST1H4A	_TVTAMDVVYALK(su)R_	92	2	-0.34561	1.39978
P62805	Histone H4	HIST1H4A	_DAVTYTEHAK(su)R_	78	3	-0.28387	1.45352
P68431	Histone H3.1	HIST1H3A	_VTIMPK(su)DIQLAR_	123	2	0.0018987	1.14689
P68431	Histone H3.1	HIST1H3A	_EIAQDFK(su)TDLR_	80	2	0.36757	1.17475
P68431	Histone H3.1	HIST1H3A	_YQK(su)STELLIR_	57	2	-0.2302	1.40254
M0QZC5	40S ribosomal protein S11	RPS11	_YYK(su)NIGLGFK_	38	2	0.16151	0.724786
F2Z2S8	40S ribosomal protein S3	RPS3	_K(su)FVADGIFK_	10	2	-2.431	1.30827
C9JD32	60S ribosomal protein L23	RPL23	_K(su)GK(su)PELR_	71	2	-3.6621	-
C9JD32	60S ribosomal protein L23	RPL23	_K(su)GK(su)PELR_	73	2	-3.6621	-
P04406	Glyceraldehyde-3-phosphate dehydrogenase	GAPDH	_VK(su)VGVNGFGR_	5	2	0.32477	0.605667
P04406	Glyceraldehyde-3-phosphate dehydrogenase	GAPDH	_AVGK(su)VIPELNGK_	219	2	0.43194	0.63251
P04406	Glyceraldehyde-3-phosphate dehydrogenase	GAPDH	_VVK(su)QASEGPLK_	263	2	0.30122	0.65992
P04406	Glyceraldehyde-3-phosphate dehydrogenase	GAPDH	_GALQNIIPASTGAAK(su)AVGK_	215	3	-0.10136	0.728192
P04406	Glyceraldehyde-3-phosphate dehydrogenase	GAPDH	_YDNSLK(su)IISNASCTTNCLAPLAK_	145	3	-1.2611	0.808155
P04406	Glyceraldehyde-3-phosphate dehydrogenase	GAPDH	_TVDGPSGK(su)LWR_	194	2	0.1117	0.901311
P04406	Glyceraldehyde-3-phosphate dehydrogenase	GAPDH	_VVDLMAHMASK(su)E_	334	2	0.10606	0.990375
P04406	Glyceraldehyde-3-phosphate dehydrogenase	GAPDH	_FHGTVK(su)AENGK_	61	3	-0.44351	1.04372
P04406	Glyceraldehyde-3-phosphate dehydrogenase	GAPDH	_LVINGNPITIFQERDPSK(su)IK_	84	3	-0.064944	1.10522
P04406	Glyceraldehyde-3-phosphate dehydrogenase	GAPDH	_VIPELNGK(su)LTGMAFR_	227	2	-0.060823	1.18851
P68363	Tubulin alpha-1B chain	TUBA1B	_VGINYQPPTVVPGGDLAK(su)VQR_	370	3	0.1162	0.241934
P68363	Tubulin alpha-1B chain	TUBA1B	_QLFHPEQLITGK(su)EDAANNYAR_	96	3	0.23613	0.703016
P68363	Tubulin alpha-1B chain	TUBA1B	_DVNAAIATIK(su)TK_	336	2	-0.039475	1.04782
P68363	Tubulin alpha-1B chain	TUBA1B	_GDVVPK(su)DVNAAIATIK_	326	2	0.10489	1.10414
P68363	Tubulin alpha-1B chain	TUBA1B	_LDHK(su)FDLMYAK_	394	3	-0.14849	1.29168
P68363	Tubulin alpha-1B chain	TUBA1B	_FDLMYAK(su)R_	401	2	-0.021173	1.30645
P68363	Tubulin alpha-1B chain	TUBA1B	_TIGGGDDSFNTFFSETGAGK(su)HVPR_	60	3	0.12786	1.33266
Q03188	Centromere protein C 1	CENPC1	_IK(su)DTCIQSPSK_	67	3	2.8315	-
D6RD97		PAIP1	_(ac)MAK(su)PQVVVAPVLMSK_	3	3	-1.9616	-
G8JLJ2	Superoxide dismutase [Mn], mitochondrial	SOD2	_GELLEAIK(su)R_	37	2	-0.0057567	0.777459
G8JLJ2	Superoxide dismutase [Mn], mitochondrial	SOD2	_HHAAYVNNLNVTEEK(su)YQEALAK_	22	4	-0.24142	0.840438
G8JLJ2	Superoxide dismutase [Mn], mitochondrial	SOD2	_DFGSFDK(su)FK_	45	2	-0.019308	0.863298
Q06830	Peroxiredoxin-1	PRDX1	_(ac)SSGNAK(su)IGHPAPNFK_	7	2	-0.014281	0.43112
Q06830	Peroxiredoxin-1	PRDX1	_DISLSDYK(su)GK_	35	2	0.46415	0.827552
Q06830	Peroxiredoxin-1	PRDX1	_GLFIIDDK(su)GILR_	136	2	-0.044378	1.56516
C9JFR7	Cytochrome c	CYCS	_(ac)GDVEK(su)GKK_	6	2	-0.057718	-0.229662
C9JFR7	Cytochrome c	CYCS	_M(ox)IFVGIK(su)K_	87	2	0.10143	-0.0271712
C9JFR7	Cytochrome c	CYCS	_GIIWGEDTLMEYLENPK(su)K_	73	3	-0.082805	-0.0232768
P30041	Peroxiredoxin-6	PRDX6	_LK(su)LSILYPATTGR_	144	2	-0.1469	0.69696
P30041	Peroxiredoxin-6	PRDX6	_VVFVFGPDK(su)K_	141	2	0.11524	1.0526
P11142	Heat shock cognate 71 kDa protein	HSPA8	_IQK(su)LLQDFFNGK_	348	2	-0.45965	0.185687
P11142	Heat shock cognate 71 kDa protein	HSPA8	_IINEPTAAAIAYGLDK(su)K_	187	2	0.19485	0.966517
P11142	Heat shock cognate 71 kDa protein	HSPA8	_ELEK(su)VCNPIITK_	601	2	0.16346	1.04553
P11142	Heat shock cognate 71 kDa protein	HSPA8	_LIGDAAK(su)NQVAMNPTNTVFDAK_	56	3	0.017324	1.06081
P11142	Heat shock cognate 71 kDa protein	HSPA8	_LDK(su)SQIHDIVLVGGSTR_	328	3	-0.46848	1.46393
P11142	Heat shock cognate 71 kDa protein	HSPA8	_NQVAMNPTNTVFDAK(su)R_	71	2	0.025273	1.46989
F8W6I7	Heterogeneous nuclear ribonucleoprotein A1	HNRNPA1	_SSGPYGGGGQYFAK(su)PR_	285	2	0.34571	0.979403
P30405	Peptidyl-prolyl cis-trans isomerase F, mitochondrial	PPIF	_GSGDPSSSSSSGNPLVYLDVDANGK(su)PLGR_	57	3	-0.102	0.922058
P30405	Peptidyl-prolyl cis-trans isomerase F, mitochondrial	PPIF	_VVLELK(su)ADVVPK_	67	2	-0.011443	1.01638
P30405	Peptidyl-prolyl cis-trans isomerase F, mitochondrial	PPIF	_ALCTGEK(su)GFGYK_	86	2	0.050987	1.09626
P30405	Peptidyl-prolyl cis-trans isomerase F, mitochondrial	PPIF	_ADVVPK(su)TAENFR_	73	2	0.21669	1.15595
P30405	Peptidyl-prolyl cis-trans isomerase F, mitochondrial	PPIF	_KIESFGSK(su)SGR_	190	3	-0.3943	1.26531
P62937	Peptidyl-prolyl cis-trans isomerase A	PPIA	_VSFELFADK(su)VPK_	28	2	-0.041027	0.371468
P62937	Peptidyl-prolyl cis-trans isomerase A	PPIA	_VSFELFADKVPK(su)TAENFR_	31	3	-0.75019	1.06138
P62937	Peptidyl-prolyl cis-trans isomerase A	PPIA	_VK(su)EGMNIVEAMER_	133	2	0.2291	1.32053
P62937	Peptidyl-prolyl cis-trans isomerase A	PPIA	_TEWLDGK(su)HVVFGK_	125	3	-0.18779	1.43296
P62937	Peptidyl-prolyl cis-trans isomerase A	PPIA	_ALSTGEK(su)GFGYK_	44	2	-0.21413	1.45605
Q8TCS8	Polyribonucleotide nucleotidyltransferase 1, mitochondrial	PNPT1	_NFMLHYEFPPYATNEIGK(su)VTGLNR_	439	3	0.35513	0.47711
Q8TCS8	Polyribonucleotide nucleotidyltransferase 1, mitochondrial	PNPT1	_IAGTNK(su)GITALQADIK_	552	2	-0.1419	0.804793
Q8TCS8	Polyribonucleotide nucleotidyltransferase 1, mitochondrial	PNPT1	_SQIVMLEASAENILQQDFCHAIK(su)VGVK_	246	4	-0.12052	0.854591
Q8IYB8	ATP-dependent RNA helicase SUPV3L1, mitochondrial	SUPV3L1	_K(su)QPFVCSSLLQFAR_	582	2	0.21633	0.594468
P42704	Leucine-rich PPR motif-containing protein, mitochondrial	LRPPRC	_LDSSAVLDTGK(su)YVGLVR_	750	2	0.17278	0.989531
P14174	Macrophage migration inhibitory factor	MIF	_SYSK(su)LLCGLLAER_	78	2	0.88721	0.245138
P06576	ATP synthase subunit beta, mitochondrial	ATP5B	_GQK(su)VLDSGAPIK_	124	2	-0.012357	0.581051
P06576	ATP synthase subunit beta, mitochondrial	ATP5B	_VLDSGAPIK(su)IPVGPETLGR_	133	3	-0.010094	0.708742
P07355	Annexin A2	ANXA2	_SALSGHLETVILGLLK(su)TPAQYDASELK_	104	3	0.69254	0.768161
P07355	Annexin A2	ANXA2	_SVPHLQK(su)VFDR_	227	2	-0.12306	0.978586
P07355	Annexin A2	ANXA2	_TPAQYDASELK(su)ASMK_	115	2	0.19564	1.05291
P07355	Annexin A2	ANXA2	_TDLEK(su)DIISDTSGDFRK_	157	3	0.060627	1.10796
P07355	Annexin A2	ANXA2	_K(su)LMVALAK_	169	2	-0.14499	1.19842
P19338	Nucleolin	NCL	_TLLAK(su)NLPYK_	398	2	-0.098886	1.03168
P19338	Nucleolin	NCL	_TEADAEK(su)TFEEK_	444	2	0.75281	1.45446
Q9UGM6	Tryptophan--tRNA ligase, mitochondrial	WARS2	_AK(su)ELAYTVCQEVKK_	343	3	-0.65802	-
P61604	10 kDa heat shock protein, mitochondrial	HSPE1	_VGDK(su)VLLPEYGGTK_	70	2	0.04586	0.533269
P61604	10 kDa heat shock protein, mitochondrial	HSPE1	_DGDILGK(su)YVD_	99	2	0.034153	0.603739
P61604	10 kDa heat shock protein, mitochondrial	HSPE1	_K(su)FLPLFDR_	8	2	0.051255	0.799096
P61604	10 kDa heat shock protein, mitochondrial	HSPE1	_VVLDDK(su)DYFLFR_	86	2	0.18942	1.10556
P61604	10 kDa heat shock protein, mitochondrial	HSPE1	_VLQATVVAVGSGSK(su)GK_	54	2	0.07665	1.15254
P49748	Very long-chain specific acyl-CoA dehydrogenase, mitochondrial	ACADVL	_TPVTDPATGAVK(su)EK_	276	2	0.22672	0.422292
P49748	Very long-chain specific acyl-CoA dehydrogenase, mitochondrial	ACADVL	_EK(su)ITAFVVER_	278	2	0.18395	0.619157
P49748	Very long-chain specific acyl-CoA dehydrogenase, mitochondrial	ACADVL	_VPSENVLGEVGSGFK(su)VAMHILNNGR_	331	3	-0.6784	0.709548
P49748	Very long-chain specific acyl-CoA dehydrogenase, mitochondrial	ACADVL	_SISK(su)ALVER_	639	2	0.042448	0.786043
P49748	Very long-chain specific acyl-CoA dehydrogenase, mitochondrial	ACADVL	_K(su)GIVNEQFLLQR_	556	2	0.32199	0.887051
P14618	Pyruvate kinase PKM	PKM	_SVETLK(su)EMIK_	62	2	0.1459	1.18637
P14618	Pyruvate kinase PKM	PKM	_VNFAMNVGK(su)AR_	498	2	1.1329	1.18767
P14618	Pyruvate kinase PKM	PKM	_(ac)SK(su)PHSEAGTAFIQTQQLHAAMADTFLEHMCR_	3	4	-0.55815	1.20084
P14618	Pyruvate kinase PKM	PKM	_VFLAQK(su)MMIGR_	311	2	-0.12877	1.34882
P14618	Pyruvate kinase PKM	PKM	_EMIK(su)SGMNVAR_	66	2	0.095079	1.3905
P10809	60 kDa heat shock protein, mitochondrial	HSPD1	_SIDLK(su)DKYK_	87	2	-0.10916	0.415193
P10809	60 kDa heat shock protein, mitochondrial	HSPD1	_VGLQVVAVK(su)APGFGDNRK_	301	3	0.25482	0.557274
P10809	60 kDa heat shock protein, mitochondrial	HSPD1	_TVIIEQSWGSPK(su)VTK_	72	2	-0.3375	0.675081
P10809	60 kDa heat shock protein, mitochondrial	HSPD1	_SIAK(su)EGFEK_	125	2	-0.25662	0.721297
P10809	60 kDa heat shock protein, mitochondrial	HSPD1	_GVMLAVDAVIAELK(su)K_	156	3	-0.32971	0.750319
P10809	60 kDa heat shock protein, mitochondrial	HSPD1	_EIGNIISDAMK(su)K_	191	2	0.20346	0.843676
P10809	60 kDa heat shock protein, mitochondrial	HSPD1	_VGEVIVTK(su)DDAMLLK_	352	2	0.18312	0.85
P10809	60 kDa heat shock protein, mitochondrial	HSPD1	_K(su)PLVIIAEDVDGEALSTLVLNR_	269	3	-0.091424	0.863149
P10809	60 kDa heat shock protein, mitochondrial	HSPD1	_GVITVK(su)DGK_	202	2	0.09511	0.865687
P10809	60 kDa heat shock protein, mitochondrial	HSPD1	_CEFQDAYVLLSEK(su)K_	249	3	-0.28211	0.891444
P10809	60 kDa heat shock protein, mitochondrial	HSPD1	_TLK(su)IPAM(ox)TIAK_	473	2	0.32364	0.910334
P10809	60 kDa heat shock protein, mitochondrial	HSPD1	_IGIEIIK(su)R_	469	2	-0.11401	0.929306
P10809	60 kDa heat shock protein, mitochondrial	HSPD1	_DDAMLLK(su)GK_	359	2	0.28113	0.938051
P10809	60 kDa heat shock protein, mitochondrial	HSPD1	_GQK(su)CEFQDAYVLLSEK_	236	2	0.30222	1.02379
P10809	60 kDa heat shock protein, mitochondrial	HSPD1	_VTK(su)DGVTVAK_	75	2	0.0016657	1.04069
P10809	60 kDa heat shock protein, mitochondrial	HSPD1	_DGK(su)TLNDELEIIEGMK_	205	2	-0.16438	1.04784
P10809	60 kDa heat shock protein, mitochondrial	HSPD1	_ISK(su)GANPVEIR_	133	2	0.11753	1.04922
P10809	60 kDa heat shock protein, mitochondrial	HSPD1	_LK(su)VGLQVVAVK_	292	2	0.001712	1.10617
P10809	60 kDa heat shock protein, mitochondrial	HSPD1	_ALMLQGVDLLADAVAVTMGPK(su)GR_	58	3	0.29985	1.38917
P00338	L-lactate dehydrogenase A chain	LDHA	_QVVESAYEVIK(su)LK_	243	2	0.0704	0.61817
P00338	L-lactate dehydrogenase A chain	LDHA	_FIIPNVVK(su)YSPNCK_	126	2	0.16311	0.666855
P00338	L-lactate dehydrogenase A chain	LDHA	_IVSGK(su)DYNVTANSK_	81	2	-0.2526	0.718043
P00338	L-lactate dehydrogenase A chain	LDHA	_NVNIFK(su)FIIPNVVK_	118	2	0.0020961	1.05304
P00338	L-lactate dehydrogenase A chain	LDHA	_EVHK(su)QVVESAYEVIK_	232	3	-0.52636	1.22156
P00338	L-lactate dehydrogenase A chain	LDHA	_(ac)ATLK(su)DQLIYNLLK_	5	2	0.16477	1.34526
P00338	L-lactate dehydrogenase A chain	LDHA	_TPK(su)IVSGK_	76	2	-0.2969	1.38342
P07737	Profilin-1	PFN1	_STGGAPTFNVTVTK(su)TDK_	105	2	0.071381	1.05671
P07737	Profilin-1	PFN1	_K(su)CYEMASHLR_	127	3	0.28086	1.09485
P07737	Profilin-1	PFN1	_TK(su)STGGAPTFNVTVTK_	91	2	0.1945	1.18421
F5H7G2	Repulsive guidance molecule A	RGMA	_NGGDKHGANSLK(su)ITEK_	151	3	2.3884	-
P24752	Acetyl-CoA acetyltransferase, mitochondrial	ACAT1	_GSTPYGGVK(su)LEDLIVK_	174	2	0.0070484	1.05723
P24752	Acetyl-CoA acetyltransferase, mitochondrial	ACAT1	_VDFSK(su)VPK_	263	2	-0.24788	1.60219
D3DQ64	GTP:AMP phosphotransferase AK4, mitochondrial	AK4	_DVAKPVIELYK(su)SR_	134	3	-0.1563	0.467575
D3DQ64	GTP:AMP phosphotransferase AK4, mitochondrial	AK4	_DVAK(su)PVIELYK_	127	2	0.070151	0.568766
P08238	Heat shock protein HSP 90-beta	HSP90AB1	_ELISNASDALDK(su)IR_	53	2	-0.003004	0.996807
P08238	Heat shock protein HSP 90-beta	HSP90AB1	_EFDGK(su)SLVSVTK_	531	2	0.034149	1.02115
P08238	Heat shock protein HSP 90-beta	HSP90AB1	_FYEAFSK(su)NLK_	435	2	-0.079311	1.12546
P04792	Heat shock protein beta-1	HSPB1	_AQLGGPEAAK(su)SDETAAK_	198	2	0.43132	0.924555
P63261	Actin, cytoplasmic 2	ACTG1	_VAPEEHPVLLTEAPLNPK(su)ANR_	113	3	-0.17468	0.0967719
P63261	Actin, cytoplasmic 2	ACTG1	_EITALAPSTMK(su)IK_	326	2	0.086235	0.182905
P63261	Actin, cytoplasmic 2	ACTG1	_IK(su)IIAPPER_	328	2	0.12871	0.40508
P63261	Actin, cytoplasmic 2	ACTG1	_MQK(su)EITALAPSTMK_	315	2	-0.7076	0.624677
P63261	Actin, cytoplasmic 2	ACTG1	_K(su)DLYANTVLSGGTTMYPGIADR_	291	3	-1.2221	0.730532
P63261	Actin, cytoplasmic 2	ACTG1	_HQGVMVGM(ox)GQK(su)DSYVGDEAQSK_	50	3	-0.45632	0.755348
P63261	Actin, cytoplasmic 2	ACTG1	_DLTDYLMK(su)ILTER_	191	3	-0.71865	0.761469
P63261	Actin, cytoplasmic 2	ACTG1	_DSYVGDEAQSK(su)R_	61	2	-0.10774	0.919202
P25705	ATP synthase subunit alpha, mitochondrial	ATP5A1	_GYLDK(su)LEPSK_	498	2	0.061753	0.322775
P25705	ATP synthase subunit alpha, mitochondrial	ATP5A1	_ADGK(su)ISEQSDAK_	531	2	-0.18592	0.660767
P25705	ATP synthase subunit alpha, mitochondrial	ATP5A1	_AMK(su)QVAGTMK_	427	2	0.13119	0.774834
P25705	ATP synthase subunit alpha, mitochondrial	ATP5A1	_VVDALGNAIDGK(su)GPIGSK_	161	2	-0.20717	0.882491
P25705	ATP synthase subunit alpha, mitochondrial	ATP5A1	_ISEQSDAK(su)LK_	539	2	0.052864	0.91359
O94925	Glutaminase kidney isoform, mitochondrial	GLS	_HSTGDTK(su)VPFCLQSCVKPLK_	279	3	-0.16455	0.556079
O94925	Glutaminase kidney isoform, mitochondrial	GLS	_FITALK(su)STGLR_	164	2	-0.1742	1.6374
P13639	Elongation factor 2	EEF2	_LIEK(su)LDIK_	318	2	-0.37449	0.530742
P13639	Elongation factor 2	EEF2	_VAVEAK(su)NPADLPK_	512	2	-0.51314	1.20037
Q969Q4	ADP-ribosylation factor-like protein 11	ARL11	_TTLLYK(su)LK_	31	2	0.39783	-
P09382	Galectin-1	LGALS1	_LPDGYEFK(su)FPNR_	108	2	0.033434	1.14732
P09382	Galectin-1	LGALS1	_FNAHGDANTIVCNSK(su)DGGAWGTEQR_	64	3	-0.27956	1.29011
Q8WZ42	Titin	TTN	_VEPPAPK(su)VPEVPK(su)K_	10242	3	-3.1607	-
Q8WZ42	Titin	TTN	_VEPPAPK(su)VPEVPK(su)K_	10248	3	-3.1607	-
P04075	Fructose-bisphosphate aldolase A	ALDOA	_PYQYPALTPEQK(su)K_	13	2	-0.010841	0.095664
P04075	Fructose-bisphosphate aldolase A	ALDOA	_IVAPGK(su)GILAADESTGSIAK_	28	3	-0.47976	0.187497
P04075	Fructose-bisphosphate aldolase A	ALDOA	_GILAADESTGSIAK(su)R_	42	2	-0.18931	0.84937
P04075	Fructose-bisphosphate aldolase A	ALDOA	_ADDGRPFPQVIK(su)SK_	99	3	-0.97096	0.914383
P04075	Fructose-bisphosphate aldolase A	ALDOA	_VDK(su)GVVPLAGTNGETTTQGLDGLSER_	111	3	0.33805	1.0295
P04075	Fructose-bisphosphate aldolase A	ALDOA	_K(su)ELSDIAHR_	14	3	0.18733	1.358
P22392	Nucleoside diphosphate kinase B	NME2	_GLVGEIIK(su)R_	26	2	0.076878	0.20173
P22392	Nucleoside diphosphate kinase B	NME2	_TFIAIK(su)PDGVQR_	12	2	0.067518	0.510001
P22392	Nucleoside diphosphate kinase B	NME2	_VMLGETNPADSK(su)PGTIR_	100	2	0.082849	1.12543
K7EJX9	tRNA (guanine(26)-N(2))-dimethyltransferase	TRMT1	_LGK(su)ASGVPSGR_	147	2	-0.11065	0.869514
P40926	Malate dehydrogenase, mitochondrial	MDH2	_MISDAIPELK(su)ASIK_	324	3	-0.21261	0.528005
P40926	Malate dehydrogenase, mitochondrial	MDH2	_GYLGPEQLPDCLK(su)GCDVVVIPAGVPR_	91	3	-0.45801	0.530706
P40926	Malate dehydrogenase, mitochondrial	MDH2	_VNVPVIGGHAGK(su)TIIPLISQCTPK_	203	3	0.092227	0.604367
P40926	Malate dehydrogenase, mitochondrial	MDH2	_AAVK(su)GYLGPEQLPDCLK_	78	2	0.12455	0.681124
P40926	Malate dehydrogenase, mitochondrial	MDH2	_SQETECTYFSTPLLLGK(su)K_	296	2	-0.089452	0.691554
P40926	Malate dehydrogenase, mitochondrial	MDH2	_VSSFEEK(su)MISDAIPELK_	314	3	-0.29049	0.69857
P40926	Malate dehydrogenase, mitochondrial	MDH2	_GIEK(su)NLGIGK_	301	2	0.38898	0.813476
P40926	Malate dehydrogenase, mitochondrial	MDH2	_K(su)GEDFVK_	329	2	0.20659	0.819541
P40926	Malate dehydrogenase, mitochondrial	MDH2	_ANTFVAELK(su)GLDPAR_	185	2	0.013966	0.840047
P40926	Malate dehydrogenase, mitochondrial	MDH2	_NLGIGK(su)VSSFEEK_	307	2	0.17648	0.906851
P40926	Malate dehydrogenase, mitochondrial	MDH2	_HGVYNPNK(su)IFGVTTLDIVR_	165	3	0.52277	-
P48735	Isocitrate dehydrogenase [NADP], mitochondrial	IDH2	_LVPGWTK(su)PITIGR_	166	2	0.28198	0.299934
P48735	Isocitrate dehydrogenase [NADP], mitochondrial	IDH2	_LILPHVDIQLK(su)YFDLGLPNR_	80	3	-0.095498	0.885838
H0YKD0	Isocitrate dehydrogenase [NAD] subunit alpha, mitochondrial	IDH3A	_GPLK(su)TPIAAGHPSMNLLLR_	50	3	-0.077962	0.54318
B4DJV2	Citrate synthase	CS	_GFSIPECQK(su)LLPK_	90	2	0.33301	0.452676
B4DJV2	Citrate synthase	CS	_LVAQLYK(su)IVPNVLLEQGK_	369	3	0.43292	0.751588
B4DJV2	Citrate synthase	CS	_HLPNDPMFK(su)LVAQLYK_	362	3	0.40356	0.805405
B4DJV2	Citrate synthase	CS	_GM(ox)K(su)GLVYETSVLDPDEGIR_	63	2	-0.10475	0.841063
B4DJV2	Citrate synthase	CS	_DILADLIPK(su)EQAR_	30	2	0.24363	0.887543
B4DJV2	Citrate synthase	CS	_QQHGK(su)TVVGQITVDMMYGGMR_	44	3	-0.67697	0.944192
B4DJV2	Citrate synthase	CS	_IVPNVLLEQGK(su)AK_	380	2	0.095758	1.94987
Q86WA6	Valacyclovir hydrolase	BPHL	_K(su)PLEALYGYDYFAR_	191	2	-0.80255	-
Q86WA6	Valacyclovir hydrolase	BPHL	_DAVDLMK(su)ALK_	126	2	-0.69768	-
H0YDD4	Dihydrolipoyllysine-residue acetyltransferase component of pyruvate dehydrogenase complex, mitochondrial	DLAT	_SK(su)ISVNDFIIK_	305	2	0.35957	0.613289
H0YDD4	Dihydrolipoyllysine-residue acetyltransferase component of pyruvate dehydrogenase complex, mitochondrial	DLAT	_ELNK(su)ILEGR_	298	2	-0.027028	0.926953
P08559	Pyruvate dehydrogenase E1 component subunit alpha, somatic form, mitochondrial	PDHA1	_SDPIMLLK(su)DR_	321	2	0.30062	0.5384
P08559	Pyruvate dehydrogenase E1 component subunit alpha, somatic form, mitochondrial	PDHA1	_ADQLYK(su)QK_	83	2	-0.14735	0.983784
Q15120	[Pyruvate dehydrogenase [lipoamide]] kinase isozyme 3, mitochondrial	PDK3	_TLVTLGK(su)EDLSIK_	278	2	-1.0961	-1.31851
E9PEX6	Dihydrolipoyl dehydrogenase, mitochondrial	DLD	_ALTGGIAHLFK(su)QNK_	120	2	0.54374	-0.317244
E9PEX6	Dihydrolipoyl dehydrogenase, mitochondrial	DLD	_VGK(su)FPFAANSR_	397	2	-0.099872	0.478746
E9PEX6	Dihydrolipoyl dehydrogenase, mitochondrial	DLD	_ILQK(su)QGFK_	244	2	0.30982	0.499521
E9PEX6	Dihydrolipoyl dehydrogenase, mitochondrial	DLD	_ILGQK(su)STDR_	422	2	-0.053635	0.582981
E9PEX6	Dihydrolipoyl dehydrogenase, mitochondrial	DLD	_SEEQLK(su)EEGIEYK_	387	2	0.44191	0.701469
E9PEX6	Dihydrolipoyl dehydrogenase, mitochondrial	DLD	_ITGK(su)NQVTATK_	136	2	-0.073526	0.753437
E9PEX6	Dihydrolipoyl dehydrogenase, mitochondrial	DLD	_RPFTK(su)NLGLEELGIELDPR_	297	3	-0.4575	0.899165
P23368	NAD-dependent malic enzyme, mitochondrial	ME2	_EK(su)YCTFNDDIQGTAAVALAGLLAAQK_	272	3	-0.031802	0.182733
P23368	NAD-dependent malic enzyme, mitochondrial	ME2	_TQQYDDLIDEFMK(su)AITDR_	240	3	0.28498	0.414222
H0YD97	Pyruvate dehydrogenase protein X component, mitochondrial	PDHX	_GIQEIADSVK(su)ALSK_	82	3	-0.57594	0.462256
Q99798	Aconitate hydratase, mitochondrial	ACO2	_LTIQGLK(su)DFTPGKPLK_	730	3	-0.40776	0.725292
P36957	Dihydrolipoyllysine-residue succinyltransferase component of 2-oxoglutarate dehydrogenase complex, mitochondrial	DLST	_HKEAFLK(su)K_	272	3	-0.026298	-0.0123489
P36957	Dihydrolipoyllysine-residue succinyltransferase component of 2-oxoglutarate dehydrogenase complex, mitochondrial	DLST	_HNLK(su)LGFMSAFVK_	277	3	-0.05079	0.0652328
P36957	Dihydrolipoyllysine-residue succinyltransferase component of 2-oxoglutarate dehydrogenase complex, mitochondrial	DLST	_AK(su)PAEAPAAAAPK_	154	2	-0.13389	0.467672
P36957	Dihydrolipoyllysine-residue succinyltransferase component of 2-oxoglutarate dehydrogenase complex, mitochondrial	DLST	_ASAFALQEQPVVNAVIDDTTK(su)EVVYR_	307	3	0.049278	0.476744
Q86WV2	Cytochrome c oxidase subunit 4 isoform 1, mitochondrial	COX4I1	_HLSASQK(su)ALK_	60	2	-0.41691	1.12963
F8VVM2	Phosphate carrier protein, mitochondrial	SLC25A3	_MYK(su)EEGLK_	208	2	-0.24409	1.26642
P06733	Alpha-enolase	ENO1	_AVNEK(su)SCNCLLLK_	335	2	0.034575	0.250172
P06733	Alpha-enolase	ENO1	_LAK(su)YNQLLR_	406	2	0.047549	0.361249
P06733	Alpha-enolase	ENO1	_IAK(su)AVNEK_	330	2	-0.10052	0.52626
P06733	Alpha-enolase	ENO1	_EGLELLK(su)TAIGK_	228	2	-0.16406	0.574119
P06733	Alpha-enolase	ENO1	_AVEHINK(su)TIAPALVSK_	71	3	-0.20517	0.630595
P06733	Alpha-enolase	ENO1	_(ac)SILK(su)IHAR_	5	2	0.16148	0.694987
P06733	Alpha-enolase	ENO1	_YGK(su)DATNVGDEGGFAPNILENK_	202	3	0.34144	0.744749
P06733	Alpha-enolase	ENO1	_IEEELGSK(su)AK_	420	2	-0.18022	0.802253
P06733	Alpha-enolase	ENO1	_TIAPALVSK(su)K_	80	2	0.070168	0.808049
P06733	Alpha-enolase	ENO1	_YISPDQLADLYK(su)SFIK_	281	2	0.14364	1.07049
P06733	Alpha-enolase	ENO1	_GVSK(su)AVEHINK_	64	2	0.036614	1.21994
P06733	Alpha-enolase	ENO1	_LMIEMDGTENK(su)SK_	103	2	-0.45075	1.24557
P00558	Phosphoglycerate kinase 1	PGK1	_K(su)ELNYFAK_	192	2	-0.33029	0.666522
P00558	Phosphoglycerate kinase 1	PGK1	_ITLPVDFVTADK(su)FDENAK_	291	3	-0.1045	0.765527
P00558	Phosphoglycerate kinase 1	PGK1	_SLLGK(su)DVLFLK_	91	2	-0.047082	0.892113
P00558	Phosphoglycerate kinase 1	PGK1	_LTLDK(su)LDVK_	11	2	-0.032332	1.01417
P00558	Phosphoglycerate kinase 1	PGK1	_GTK(su)ALMDEVVK_	353	2	0.37695	1.08247
P00558	Phosphoglycerate kinase 1	PGK1	_ALMDEVVK(su)ATSR_	361	2	-0.21906	1.17186
P00558	Phosphoglycerate kinase 1	PGK1	_IVK(su)DLMSK_	267	2	-0.056022	1.19721
P00505	Aspartate aminotransferase, mitochondrial	GOT2	_VESQLK(su)ILIRPMYSNPPLNGAR_	309	3	0.065614	0.607068
P00505	Aspartate aminotransferase, mitochondrial	GOT2	_DVFLPK(su)PTWGNHTPIFR_	159	3	0.22226	0.668542
P00505	Aspartate aminotransferase, mitochondrial	GOT2	_K(su)QWLQEVK_	338	2	-0.38588	0.679538
P00505	Aspartate aminotransferase, mitochondrial	GOT2	_LIK(su)EFSIYMTK_	396	2	0.14955	0.705468
P00505	Aspartate aminotransferase, mitochondrial	GOT2	_YYDPK(su)TCGFDFTGAVEDISK_	185	3	-0.029414	0.714895
P00505	Aspartate aminotransferase, mitochondrial	GOT2	_KAEAQIAAK(su)NLDK_	90	3	-0.49643	0.725274
P00505	Aspartate aminotransferase, mitochondrial	GOT2	_VGAFTMVCK(su)DADEAK_	296	2	-0.28789	0.7302
P00505	Aspartate aminotransferase, mitochondrial	GOT2	_MNLGVGAYRDDNGK(su)PYVLPSVR_	73	3	-0.34491	0.752659
P00505	Aspartate aminotransferase, mitochondrial	GOT2	_K(su)MNLGVGAYR_	59	2	-0.032988	0.800666
P00505	Aspartate aminotransferase, mitochondrial	GOT2	_TQLVSNLK(su)K_	363	2	0.22191	0.868463
P00505	Aspartate aminotransferase, mitochondrial	GOT2	_EFSIYMTK(su)DGR_	404	2	-0.12995	0.879499
E9PDQ8	Succinyl-CoA ligase [GDP-forming] subunit beta, mitochondrial	SUCLG2	_PANFLDLGGGVK(su)EAQVYQAFK_	338	3	0.084952	-0.469243
P53597	Succinyl-CoA ligase [ADP/GDP-forming] subunit alpha, mitochondrial	SUCLG1	_IICQGFTGK(su)QGTFHSQQALEYGTK_	66	3	0.089146	0.342458
P31040	Succinate dehydrogenase [ubiquinone] flavoprotein subunit, mitochondrial	SDHA	_VGSVLQEGCGK(su)ISK_	538	2	0.25414	0.292518
P31040	Succinate dehydrogenase [ubiquinone] flavoprotein subunit, mitochondrial	SDHA	_ISK(su)LYGDLK_	541	2	0.040893	0.581023
P31040	Succinate dehydrogenase [ubiquinone] flavoprotein subunit, mitochondrial	SDHA	_AFGGQSLK(su)FGK_	179	2	-0.31565	0.68799
P07954	Fumarate hydratase, mitochondrial	FH	_SK(su)EFAQIIK_	223	2	0.33451	0.499281
P07954	Fumarate hydratase, mitochondrial	FH	_MPTPVIK(su)AFGILKR_	94	3	0.037945	0.587609
P07954	Fumarate hydratase, mitochondrial	FH	_IANAIMK(su)AADEVAEGK_	122	2	-0.060706	0.602287
P07954	Fumarate hydratase, mitochondrial	FH	_IGFAEK(su)VAAK_	292	2	0.22776	0.73659
P07954	Fumarate hydratase, mitochondrial	FH	_LMNESLMLVTALNPHIGYDK(su)AAK_	467	3	-0.20361	0.925495
P07954	Fumarate hydratase, mitochondrial	FH	_STMNFK(su)IGGVTER_	80	2	-0.11463	0.932839
P07954	Fumarate hydratase, mitochondrial	FH	_VPNDK(su)YYGAQTVR_	66	2	-0.1959	1.19088
P07954	Fumarate hydratase, mitochondrial	FH	_IEYDTFGELK(su)VPNDK_	61	2	0.15679	1.2184
H7C579	Omega-amidase NIT2	NIT2	_IVSLPECFNSPYGAK(su)YFPEYAEK_	146	3	-0.029048	1.0154
P36542	ATP synthase subunit gamma, mitochondrial	ATP5C1	_THSDQFLVAFK(su)EVGR_	154	3	0.15071	0.830478
Q9UIJ7	GTP:AMP phosphotransferase AK3, mitochondrial	AK3	_LALHELK(su)NLTQYSWLLDGFPR_	80	3	0.21447	0.962859
C9K0U8	Single-stranded DNA-binding protein, mitochondrial	SSBP1	_DVAYQYVK(su)K_	103	2	-0.67453	0.260366
P06748	Nucleophosmin	NPM1	_VEAK(su)FINYVK_	267	2	0.15388	0.802007
P06748	Nucleophosmin	NPM1	_GPSSVEDIK(su)AK_	248	2	0.17878	1.36898
P06748	Nucleophosmin	NPM1	_AK(su)MQASIEK_	250	2	-0.42691	1.39639
P06748	Nucleophosmin	NPM1	_ADK(su)DYHFK_	27	3	0.18842	1.40319
P06748	Nucleophosmin	NPM1	_FINYVK(su)NCFR_	273	2	0.17118	-
E5RK46	Transcription elongation factor A protein 1	TCEA1	_K(su)NAAGALDLLKELK_	19	3	-3.3673	-
Q99880	Histone H2B type 1-L	HIST1H2BL	_LLLPGELAK(su)HAVSEGTK_	109	2	-0.2049	0.166301
Q99880	Histone H2B type 1-L	HIST1H2BL	_HAVSEGTK(su)AVTK_	117	2	0.20067	0.173196
Q99880	Histone H2B type 1-L	HIST1H2BL	_VLK(su)QVHPDTGISSK_	47	2	0.087438	0.525506
Q99880	Histone H2B type 1-L	HIST1H2BL	_AVTK(su)YTSSK_	121	2	0.49087	0.770692
Q99880	Histone H2B type 1-L	HIST1H2BL	_K(su)ESYSVYVYK_	35	2	0.3562	1.21199
Q99878	Histone H2A type 1-J	HIST1H2AJ	_NDEELNK(su)LLGK_	96	2	-0.013653	0.693995
P68104	Elongation factor 1-alpha 1	EEF1A1	_LPLQDVYK(su)IGGIGTVPVGR_	255	3	0.6004	0.870702
P68104	Elongation factor 1-alpha 1	EEF1A1	_VETGVLK(su)PGMVVTFAPVNVTTEVK_	273	3	0.17254	0.91791
P68104	Elongation factor 1-alpha 1	EEF1A1	_YEEIVK(su)EVSTYIK_	172	2	0.13106	0.987681
P68104	Elongation factor 1-alpha 1	EEF1A1	_FEK(su)EAAEMGK_	44	2	0.20273	1.01795
P68104	Elongation factor 1-alpha 1	EEF1A1	_EHALLAYTLGVK(su)QLIVGVNK_	146	3	0.156	1.0504
P68104	Elongation factor 1-alpha 1	EEF1A1	_AAGAGK(su)VTK_	450	2	0.33813	1.32954
K7EMH3	DNA-directed RNA polymerase, mitochondrial	POLRMT	_TLQCLFEK(su)QLHMELASR_	324	3	-0.47903	-
A0A0A0MR18	Doublesex- and mab-3-related transcription factor 2	DMRT2	_GLSGK(su)QNNFER_	27	3	1.6749	-
F6T1Q0	2',5'-phosphodiesterase 12	PDE12	_IK(su)QHEGLATFYR_	377	3	-0.48936	1.20844
B4DQ67	Probable histidine--tRNA ligase, mitochondrial	HARS2	_AEMLYK(su)NNPK_	272	2	-0.27584	1.21561
P12236	ADP/ATP translocase 3	SLC25A6	_DFLAGGIAAAISK(su)TAVAPIER_	23	2	0.19409	0.34261
P05141	ADP/ATP translocase 2	SLC25A5	_IPK(su)EQGVLSFWR_	63	2	0.48103	-0.0965891
P05141	ADP/ATP translocase 2	SLC25A5	_DFLAGGVAAAISK(su)TAVAPIER_	23	2	0.64987	0.281838
P05141	ADP/ATP translocase 2	SLC25A5	_VK(su)LLLQVQHASK_	33	2	-0.68837	0.496171
P05141	ADP/ATP translocase 2	SLC25A5	_YFPTQALNFAFK(su)DK_	92	2	-0.19349	0.574429
P05141	ADP/ATP translocase 2	SLC25A5	_AFFK(su)GAWSNVLR_	272	2	0.11207	0.663807
P05141	ADP/ATP translocase 2	SLC25A5	_GLGDCLVK(su)IYK_	163	2	0.077642	0.975927
P05141	ADP/ATP translocase 2	SLC25A5	_DEGGK(su)AFFK_	268	2	-0.027886	1.07346
P05141	ADP/ATP translocase 2	SLC25A5	_QIFLGGVDK(su)R_	105	2	0.65952	1.33037
Q6NUK1	Calcium-binding mitochondrial carrier protein SCaMC-1	SLC25A24	_IISK(su)EGIPGLYR_	437	2	0.0062312	0.651143
P82675	28S ribosomal protein S5, mitochondrial	MRPS5	_GAAGFSIGK(su)ATDR_	260	2	0.39061	-
P26641	Elongation factor 1-gamma	EEF1G	_AFNQGK(su)IFK_	434	2	-0.014442	1.04817
P49411	Elongation factor Tu, mitochondrial	TUFM	_DLEK(su)PFLLPVEAVYSVPGR_	256	3	-0.17374	0.626608
E9PRK2	Probable asparagine--tRNA ligase, mitochondrial	NARS2	_TEHEK(su)YLVK_	209	3	-0.60565	-
Q9NSE4	Isoleucine--tRNA ligase, mitochondrial	IARS2	_APYK(su)TVIVHGFTLGEK_	649	3	0.035448	0.472734
Q9NSE4	Isoleucine--tRNA ligase, mitochondrial	IARS2	_FPLLK(su)PSPK_	277	2	-0.2159	0.778034
Q9NSE4	Isoleucine--tRNA ligase, mitochondrial	IARS2	_ELSNFYFSIIK(su)DR_	803	2	0.35652	1.09299
Q9NSE4	Isoleucine--tRNA ligase, mitochondrial	IARS2	_TFYQMYDK(su)GLVYR_	233	2	0.15398	1.26115
Q9H2U2	Inorganic pyrophosphatase 2, mitochondrial	PPA2	_AFALEVIK(su)STHQCWK_	269	3	-0.20799	0.530478
P38646	Stress-70 protein, mitochondrial	HSPA9	_DIK(su)NVPFK_	138	2	0.18388	0.706803
P38646	Stress-70 protein, mitochondrial	HSPA9	_TIAPCQK(su)AMQDAEVSK_	368	2	0.098999	0.789564
P38646	Stress-70 protein, mitochondrial	HSPA9	_M(ox)PK(su)VQQTVQDLFGR_	394	2	-1.1442	0.804721
P38646	Stress-70 protein, mitochondrial	HSPA9	_YDDPEVQK(su)DIK_	135	2	-0.59864	0.829391
P38646	Stress-70 protein, mitochondrial	HSPA9	_HIVK(su)EFK_	288	2	0.076346	0.840927
P38646	Stress-70 protein, mitochondrial	HSPA9	_ETGVDLTK(su)DNM(ox)ALQR_	300	2	0.0021323	0.931624
P38646	Stress-70 protein, mitochondrial	HSPA9	_QATK(su)DAGQISGLNVLR_	206	2	-0.27345	0.975323
P38646	Stress-70 protein, mitochondrial	HSPA9	_QAK(su)VLENAEGAR_	76	2	0.38386	1.11669
P38646	Stress-70 protein, mitochondrial	HSPA9	_HLNMK(su)LTR_	345	2	-0.18262	1.1458
Q58FF3	Putative endoplasmin-like protein	HSP90B2P	_EFEPLPNWVK(su)DK(su)AIK_	262	3	3.9124	-
Q58FF3	Putative endoplasmin-like protein	HSP90B2P	_EFEPLPNWVK(su)DK(su)AIK_	264	3	3.9124	-
I3L0K7	Heat shock protein 75 kDa, mitochondrial	TRAP1	_LIK(su)FFIDQSK_	215	2	-0.090728	0.817306
Q969Z0	Protein TBRG4	TBRG4	_LATDLLSLMPSLTSGEVAHCAK(su)SFALLK_	337	3	0.039188	1.13608
Q96L96	Alpha-protein kinase 3	ALPK3	_EIEQSWK(su)HEK_	403	2	0.25308	-
Q6P2P2	Putative protein arginine N-methyltransferase 10	PRMT10	_WHFIM(ox)LNDTK(su)R_	161	2	-3.0654	-
Q10713	Mitochondrial-processing peptidase subunit alpha	PMPCA	_SVAQYTGGIAK(su)LER_	299	2	-0.1521	0.70417
H0YC66		ADAM19	_RVWK(su)TCNLK_	476	2	4.4406	-
P00367	Glutamate dehydrogenase 1, mitochondrial	GLUD1	_ISGASEK(su)DIVHSGLAYTMER_	503	3	0.036328	0.582715
P00367	Glutamate dehydrogenase 1, mitochondrial	GLUD1	_TAMK(su)YNLGLDLR_	527	2	-0.68455	0.651415
P00367	Glutamate dehydrogenase 1, mitochondrial	GLUD1	_GASIVEDK(su)LVEDLR_	84	2	-0.65295	0.806854
M0QZP4	Branched-chain-amino-acid aminotransferase	BCAT2	_TITMK(su)QLLR_	229	2	-0.73427	-
P54886	Delta-1-pyrroline-5-carboxylate synthase	ALDH18A1	_LAAPLLK(su)R_	424	2	-0.22353	1.01391
P34897	Serine hydroxymethyltransferase, mitochondrial	SHMT2	_EVCDEVK(su)AHLLADMAHISGLVAAK_	245	3	-0.40715	0.925786
P34897	Serine hydroxymethyltransferase, mitochondrial	SHMT2	_LNPK(su)TGLIDYNQLALTAR_	200	2	-0.020532	0.971313
P34897	Serine hydroxymethyltransferase, mitochondrial	SHMT2	_EYSLQVLK(su)NAR_	356	2	0.17067	1.06668
P34897	Serine hydroxymethyltransferase, mitochondrial	SHMT2	_YSEGYPGK(su)R_	103	2	0.1573	1.19522
P34897	Serine hydroxymethyltransferase, mitochondrial	SHMT2	_VLELVSITANK(su)NTCPGDR_	409	2	0.17989	1.21346
P34897	Serine hydroxymethyltransferase, mitochondrial	SHMT2	_IMGLDLPDGGHLTHGYMSDVK(su)R_	181	3	-0.054652	1.26435
P34897	Serine hydroxymethyltransferase, mitochondrial	SHMT2	_AVDPK(su)TGR_	302	2	-0.28319	1.73665
B8ZZZ0	3-hydroxyisobutyryl-CoA hydrolase, mitochondrial	HIBCH	_GAGGK(su)AFCAGGDIR_	146	2	-0.21508	0.594587
P63104	14-3-3 protein zeta/delta	YWHAZ	_AK(su)LAEQAER_	11	2	0.060395	0.39101
P63104	14-3-3 protein zeta/delta	YWHAZ	_(ac)MDKNELVQK(su)AK_	9	2	0.22878	0.829758
P27348	14-3-3 protein theta	YWHAQ	_AK(su)LAEQAER_	11	2	0.060395	0.0591965
P27348	14-3-3 protein theta	YWHAQ	_VFYLK(su)MK_	120	2	0.25778	0.190684
E9PP50	Cofilin-1	CFL1	_AVLFCLSEDK(su)K_	44	2	0.23663	1.21882
E9PP50	Cofilin-1	CFL1	_YALYDATYETK(su)ESK_	92	2	-0.64542	1.22903
E9PP50	Cofilin-1	CFL1	_MIYASSK(su)DAIK_	121	2	0.29213	1.31524
Q5H928	3-hydroxyacyl-CoA dehydrogenase type-2	HSD17B10	_SVK(su)GLVAVITGGASGLGLATAER_	9	3	0.074236	0.845829
Q5H928	3-hydroxyacyl-CoA dehydrogenase type-2	HSD17B10	_LVGQGASAVLLDLPNSGGEAQAK(su)K_	52	3	0.10545	0.849356
Q5H928	3-hydroxyacyl-CoA dehydrogenase type-2	HSD17B10	_VDVAVNCAGIAVASK(su)TYNLK_	99	3	-0.17715	1.25934
H3BM30	Trans-2-enoyl-CoA reductase, mitochondrial	MECR	_LALNCVGGK(su)SSTELLR_	140	2	0.453	-
Q16836	Hydroxyacyl-coenzyme A dehydrogenase, mitochondrial	HADH	_FAGLHFFNPVPVMK(su)LVEVIK_	179	3	0.0014703	0.862608
Q16836	Hydroxyacyl-coenzyme A dehydrogenase, mitochondrial	HADH	_TFESLVDFSK(su)ALGK_	202	2	-0.9445	0.88159
P40939	Trifunctional enzyme subunit alpha, mitochondrial	HADHA	_VIGMHYFSPVDK(su)M(ox)QLLEIITTEK_	505	3	-0.29419	0.44652
P40939	Trifunctional enzyme subunit alpha, mitochondrial	HADHA	_FVDLYGAQK(su)IVDR_	728	2	1.126	0.493966
P40939	Trifunctional enzyme subunit alpha, mitochondrial	HADHA	_GLNDK(su)VK_	411	2	-0.34545	0.565285
P40939	Trifunctional enzyme subunit alpha, mitochondrial	HADHA	_DTSASAVAVGLK(su)QGK_	531	2	-0.25616	0.618834
P40939	Trifunctional enzyme subunit alpha, mitochondrial	HADHA	_TSK(su)DTSASAVAVGLK_	519	2	0.38609	1.08814
P40939	Trifunctional enzyme subunit alpha, mitochondrial	HADHA	_K(su)M(ox)GLVDQLVEPLGPGLKPPEER_	214	3	0.032721	1.13615
P40939	Trifunctional enzyme subunit alpha, mitochondrial	HADHA	_ALMGLYHGQVLCK(su)K_	350	3	-0.04784	1.25867
P40939	Trifunctional enzyme subunit alpha, mitochondrial	HADHA	_GQQQVFK(su)GLNDK_	406	2	-0.27111	1.27108
P40939	Trifunctional enzyme subunit alpha, mitochondrial	HADHA	_K(su)TVLGTPEVLLGALPGAGGTQR_	166	3	-0.053504	1.46137
P40939	Trifunctional enzyme subunit alpha, mitochondrial	HADHA	_GFYIYQEGVK(su)R_	644	2	-0.031259	1.63059
P40939	Trifunctional enzyme subunit alpha, mitochondrial	HADHA	_K(su)ALTSFER_	415	2	0.074094	1.67713
E9PF16	Acyl-CoA synthetase family member 2, mitochondrial	ACSF2	_QFK(su)TQQYYNVLK_	139	2	0.19219	1.04346
Q13011	Delta(3,5)-Delta(2,4)-dienoyl-CoA isomerase, mitochondrial	ECH1	_VFPDK(su)EVMLDAALALAAEISSK_	250	3	-0.43287	0.411835
Q13011	Delta(3,5)-Delta(2,4)-dienoyl-CoA isomerase, mitochondrial	ECH1	_K(su)MMADEALGSGLVSR_	231	2	-0.34228	0.478676
F1LLU7	Enoyl-CoA delta isomerase 2, mitochondrial	ECI2	_K(su)NAINTEMYHEIMR_	161	3	-0.26036	0.0243122
P55084	Trifunctional enzyme subunit beta, mitochondrial	HADHB	_LKPAFIK(su)PYGTVTAANSSFLTDGASAMLIMAEEK_	298	4	0.55662	0.178924
P55084	Trifunctional enzyme subunit beta, mitochondrial	HADHB	_LK(su)PAFIKPYGTVTAANSSFLTDGASAMLIMAEEK_	293	3	-0.020013	0.323326
P55084	Trifunctional enzyme subunit beta, mitochondrial	HADHB	_VPGK(su)DTVTK_	272	2	0.081107	0.416315
P55084	Trifunctional enzyme subunit beta, mitochondrial	HADHB	_LMLDLNK(su)AK_	188	2	0.49546	0.637228
P55084	Trifunctional enzyme subunit beta, mitochondrial	HADHB	_TPFLLSGTSYK(su)DLM(ox)PHDLAR_	72	3	-0.11166	0.71155
P55084	Trifunctional enzyme subunit beta, mitochondrial	HADHB	_LSLISK(su)FR_	201	2	-1.6031	0.984358
Q16698	2,4-dienoyl-CoA reductase, mitochondrial	DECR1	_FNVIQPGPIK(su)TK_	244	2	0.089671	0.350355
Q16698	2,4-dienoyl-CoA reductase, mitochondrial	DECR1	_VAFITGGGTGLGK(su)GMTTLLSSLGAQCVIASR_	73	3	-0.045905	0.741954
Q9Y305	Acyl-coenzyme A thioesterase 9, mitochondrial	ACOT9	_EVPLVFPK(su)TYGESM(ox)LYLDGQR_	407	3	-0.26053	0.401124
Q9Y305	Acyl-coenzyme A thioesterase 9, mitochondrial	ACOT9	_K(su)SLSPEQDIK_	157	2	-0.052354	0.435984
Q9Y305	Acyl-coenzyme A thioesterase 9, mitochondrial	ACOT9	_ILEDLDSLGVLICYMHNK(su)IHSAK_	133	4	-0.1291	0.59654
Q9Y305	Acyl-coenzyme A thioesterase 9, mitochondrial	ACOT9	_TTIHEMFLSTLDPK(su)TISFR_	272	3	-0.081601	0.640002
Q9Y305	Acyl-coenzyme A thioesterase 9, mitochondrial	ACOT9	_EK(su)YLTVQNTVR_	103	2	-1.2531	0.838949
B9A062	Bifunctional methylenetetrahydrofolate dehydrogenase/cyclohydrolase, mitochondrial	MTHFD2	_KLAQQIK(su)QEVR_	50	3	0.13046	-
Q9Y2D0	Carbonic anhydrase 5B, mitochondrial	CA5B	_K(su)QPVEVDHDQLEQFR_	249	3	0.05366	-
E9PFN5	Glutathione S-transferase kappa 1	GSTK1	_NQLK(su)ETTEAACR_	169	2	0.094701	0.393944
P48047	ATP synthase subunit O, mitochondrial	ATP5O	_VAQILK(su)EPK_	70	2	0.6269	0.937321
P48047	ATP synthase subunit O, mitochondrial	ATP5O	_TVLK(su)SFLSQGQVLK_	162	2	-0.078473	1.09407
P48047	ATP synthase subunit O, mitochondrial	ATP5O	_QNK(su)LEQVEK_	54	2	0.63025	1.11551
P18859	ATP synthase-coupling factor 6, mitochondrial	ATP5J	_FEDPKFEVIEK(su)PQA_	105	2	0.38295	0.829131
O75947	ATP synthase subunit d, mitochondrial	ATP5H	_K(su)YPYWPHQPIENL_	149	2	-0.15685	1.17273
O75947	ATP synthase subunit d, mitochondrial	ATP5H	_AGLVDDFEK(su)K_	72	2	0.067101	1.33858
O75947	ATP synthase subunit d, mitochondrial	ATP5H	_SCAEWVSLSK(su)AR_	109	2	-0.73822	1.70048
E9PN17	ATP synthase subunit g, mitochondrial	ATP5L	_K(su)IVNSAQTGSFK_	55	2	-0.04618	1.55952
A0A0A0MR02	Voltage-dependent anion-selective channel protein 2	VDAC2	_YQLDPTASISAK(su)VNNSSLIGVGYTQTLRPGVK_	247	4	-0.060755	0.724191
A0A0A0MR02	Voltage-dependent anion-selective channel protein 2	VDAC2	_DIFNK(su)GFGFGLVK_	31	2	-0.0030051	0.746207
A0A0A0MR02	Voltage-dependent anion-selective channel protein 2	VDAC2	_YK(su)WCEYGLTFTEK_	74	2	-0.24189	0.771861
A0A0A0MR02	Voltage-dependent anion-selective channel protein 2	VDAC2	_LTFDTTFSPNTGK(su)K_	120	2	0.29925	0.77731
A0A0A0MR02	Voltage-dependent anion-selective channel protein 2	VDAC2	_VTGTLETK(su)YK_	72	2	-0.69531	0.973322
Q14964	Ras-related protein Rab-39A	RAB39A	_IK(su)LQLWDTAGQER_	63	2	0.20023	1.62478
P34947	G protein-coupled receptor kinase 5	GRK5	_LGEK(su)GKEIM(ox)TK_	101	2	2.959	-
P68032	Actin, alpha cardiac muscle 1	ACTC1	_GILTLK(su)YPIEHGIITNWDDMEK_	70	3	-0.05247	1.2032
P68032	Actin, alpha cardiac muscle 1	ACTC1	_YPIEHGIITNWDDMEK(su)IWHHTFYNELR_	86	5	-0.31982	1.41312
Q5VU61		TPM3	_(ac)AGITTIEAVK(su)R_	11	2	-0.038556	0.0471401
P08670	Vimentin	VIM	_ILLAELEQLK(su)GQGK_	139	2	-0.11079	0.116199
P08670	Vimentin	VIM	_SK(su)FADLSEAANR_	294	2	0.21455	0.276609
P08670	Vimentin	VIM	_KVESLQEEIAFLK(su)K_	235	3	0.12968	0.286666
P08670	Vimentin	VIM	_K(su)VESLQEEIAFLK_	223	2	0.032001	1.11354
P08670	Vimentin	VIM	_FANYIDK(su)VR_	120	2	-0.27828	1.21481
P08670	Vimentin	VIM	_TLLIK(su)TVETR_	445	2	0.078262	1.42027
Q8NDV3	Structural maintenance of chromosomes protein 1B	SMC1B	_YKELK(su)EQVR_	379	2	3.2488	-
R4GN98	Protein S100-A6	S100A6	_ELTIGSK(su)LQDAEIAR_	47	2	0.096725	0.174168
R4GN98	Protein S100-A6	S100A6	_ELIQK(su)ELTIGSK_	40	2	-0.0038478	0.43684
E9PDW2	Succinyl-CoA:3-ketoacid coenzyme A transferase 1, mitochondrial	OXCT1	_YGDLANWMIPGK(su)MVK_	232	2	0.13343	0.773058
Q6P587	Acylpyruvase FAHD1, mitochondrial	FAHD1	_K(su)GLPWTLAK_	115	2	0.045993	0.891198
P11182	Lipoamide acyltransferase component of branched-chain alpha-keto acid dehydrogenase complex, mitochondrial	DBT	_GIK(su)LSFMPFFLK_	304	2	0.091755	-
P11182	Lipoamide acyltransferase component of branched-chain alpha-keto acid dehydrogenase complex, mitochondrial	DBT	_GEVYK(su)AQIMNVSWSADHR_	440	3	-0.31602	-
Q96AB3	Isochorismatase domain-containing protein 2, mitochondrial	ISOC2	_LIK(su)EPAPDSGLLGLFQGQNSLLH_	185	3	0.017964	0.839236
Q8IVM8	Solute carrier family 22 member 9	SLC22A9	_K(su)ELEAAQKK_	326	3	-1.7699	-
K7EIG7	Unconventional myosin-Id	MYO1D	_NM(ox)WPEGK(su)LSITEVTK_	463	2	-3.9085	-
O00154	Cytosolic acyl coenzyme A thioester hydrolase	ACOT7	_K(su)GCVITISGR_	286	2	-0.28934	0.947553
Q9NVI7	ATPase family AAA domain-containing protein 3A	ATAD3A	_MYFDK(su)YVLKPATEGK_	539	3	-0.36009	0.217611
Q9Y2F5	Uncharacterized protein KIAA0947	KIAA0947	_DLGTQQDSSGK(su)R_	1834	2	-1.1803	-
Q969S9	Ribosome-releasing factor 2, mitochondrial	GFM2	_TFK(su)GVVDVVMK_	233	2	0.082521	0.705357
Q9HD33	39S ribosomal protein L47, mitochondrial	MRPL47	_VVDSMDALDK(su)VVQER_	144	2	0.14773	1.27448
Q9H845	Acyl-CoA dehydrogenase family member 9, mitochondrial	ACAD9	_AFAK(su)ELFLGK_	41	2	-0.58564	0.520517
Q9NPJ3	Acyl-coenzyme A thioesterase 13	ACOT13	_ATGK(su)LIAQGR_	127	2	-0.0010161	0.275045
Q9NPJ3	Acyl-coenzyme A thioesterase 13	ACOT13	_ITLVSAAPGK(su)VICEMK_	37	2	0.35955	0.278971
Q09666	Neuroblast differentiation-associated protein AHNAK	AHNAK	_MPEMNIK(su)APK_	942	2	-0.7342	0.949161
Q9BXW7	Cat eye syndrome critical region protein 5	CECR5	_VIPAALK(su)AFR_	69	2	-1.1371	-
M0QYV5	ATP-dependent Clp protease proteolytic subunit	CLPP	_K(su)QLYNIYAK_	140	2	0.45061	0.431494
S4R3E6	Izumo sperm-egg fusion protein 3	IZUMO3	_QIK(su)EM(ox)IHLSFK_	56	2	-0.36909	-
Q9Y6N5	Sulfide:quinone oxidoreductase, mitochondrial	SQRDL	_IGSNYSVK(su)TVEK_	173	2	0.29392	0.937667
Q562R1	Beta-actin-like protein 2	ACTBL2	_IK(su)IIAPPER_	329	2	0.12871	1.19401
C9JGM8		SPATS2L	_KIK(su)AAFAELHN_	185	2	2.8588	0.512526
P83111	Serine beta-lactamase-like protein LACTB, mitochondrial	LACTB	_K(su)NDFEQGELYLR_	284	2	0.038028	-
P83111	Serine beta-lactamase-like protein LACTB, mitochondrial	LACTB	_ENVAFEQEK(su)EGK_	252	2	0.088788	-
P83111	Serine beta-lactamase-like protein LACTB, mitochondrial	LACTB	_MMK(su)ENVAFEQEK_	243	2	0.035625	-
H0YC52	Alpha/beta hydrolase domain-containing protein 11	ABHD11	_TNFNSIAK(su)ILAQQTGR_	77	3	-0.067651	-
M0QYT0	Delta(3,5)-Delta(2,4)-dienoyl-CoA isomerase, mitochondrial	ECH1	_AVVISGAGK(su)MFTAGIDLMDMASDILQPK_	282	3	0.4967	-0.123168
